# Supplementary material for: A Mutation in the Srrm4 Gene Causes Alternative Splicing Defects and Deafness in the Bronx Waltzer Mouse
Source: PLoS Genet. 2012 Oct 4;8(10):e1002966. doi: 10.1371/journal.pgen.1002966 (PMC3464207; doi:10.1371/journal.pgen.1002966)
Supplement: Table S1 — Genomic sequences near the end of the Srrm4 gene in wild-type and bv/bv mice. (XLS) [file pgen.1002966.s012.xls]

## Sheet: Table S1
	penultimate exon	last intron / remaining portion of the last intron	last exon / remaining portion of the last exon
Srrm4 (wt)	GGAACGGGACCTAAAGTATGGTGAGAAAGAACCACAGCCCCGAGAACGTGCGCGCAGGAGGCGACGGTCCTACTCACCCATGAGGAAGCGCAGGAGAGACTCCCCAAGCCACCTGGAGGCTCGGAGGATAACCAG	GTGAGAGACCCAAGAGCAGGGCATTGCCTGCTTCCAACCTTCTCCCCATATGGACAATGGCGCTGACTAAATCATCTTTTGCTTCCCTGAAACTGGGGAATGGGGGGGGAGGGGTGGCGCTCCAGAATAGCCCTTCCAGCAGCCCCTAAAACGATGGCATTTGTTTCAAAACCTTGGAATCTTACCAAGCTTCTAATCTGCTAGGCCTGCAGTGGGGCAGGGACCTGGATAGCATGTGGAACGAGAGAGCTTGTCCTGGAGACTGCAGAGAAGACAATAGGCCAATTGGAGGACTAGTGTGTAGCCTAGGGGGTGTTTGTTCCCACAGGGCAGGGCGCTGTCCCGGTAGTACAGCCTGACCTTAGTGGAGATAGTCCTATACCCTAGAATACTCAGATG…	TGCCCGCAAACGCCCCATCCCCTACTACCGACCCAGCCCCTCCTCGTCCAGCAGCCTCAGCAGCGCCTCCTCCTGGTACAGCAGCAGCAGCAGCAGCAGCAGCAGTAGCAGCCGCTCCCCTAGCCGCAGTTACTCCCGGAGCCGGAGTCCCAGTCGGAGCCACAGCAGCCGGAGCCAGACCCGGAGCAGGACGCGGACCAGCCGCAGCTCCAGTTCTCGCAGCCTCAGCCTGGGCTCCCGGAGCCGCAGTCGGAACCGGAGCCTGAGCTACAGCTCGGCAGAAAGCTATGCCAGCACGAGGCGCTAAGCGAAGGCCCTCCGTCGAGCCAGCTGCCCACCGGGAGGACCTCTCTGTACTCTGCAATCTCCTTTTACTACCTGCCCTTCAGACCATCTTCC…
Srrm4 (bv/bv)	GGAACGGGACCTAAAGTATGGTGAGAAAGAACCACAGCCCCGAGAACGTGCGCGCAGGAGGCGACGGTCCTACTCACCCATGAGGAAGCGCAGGAGAGACTCCCCAAGCCACCTGGAGGCTCGGAGGATAACCAG	GTGAGAGACCCAAGAGCAGGGCATTGCCTGCTTCCAACCTTCTCCCCATATGGACAATGGCGCTGACTAAATCATCTTTTGCTTCCCTGAAACTGGGGAATGGGGGGGGAGGGGTGGCGCTCCAGAATAGCCCTTCCAGCAGCCCCTAAAACGATGGCATTTGTTTCAAAACCTTGGAATCTTACCAAGCTTCTAATCTGCTAGGCCTGCAGTGGGGCAGGGACCTGGATAGCATGTGGAACGAGAGAGCTTGTCCTGGAGACTGCAGAGAAGACAATAGGCCAATTGGAGGACTAGTGTGTAGCCTAGGGGGTGTTTGTTCCCACAGGGCAGGGCGCTGTCCCGGTAGTACAGCCTGACCTTAGTGGAGA	AGAGTATAGAAGTACCCTCCTGCCCAGGGCTGACCAGCAAGGTTACTTAGCCTTACTTAGCTGCCCTCTGATATATATAAATGCCACTAGCTGCTTTGTCTGCAGAAGATATTGGGAACAGGCAGGCAAAAGAGATGCTCCTTAAAATAAACTCATGGGCATCCCCCTCACCAGCTGCCTGGCTTTCCTGAGCCTTGTGGGTATCAAGTTTGTGATGACAACAGTTGAGCAGAGCCAGGGCACATGGAGAAAGAGCTTCTCTCCCAGCTTTGGATAGTTGCAAGGACAGACAGCGTTACTTAGCCTTTTTGCCTCAAGGAAAACATCTGGAGGTGAAGTGGGGGCGGGATTCCCTTTATTCAAGCAGTGATCTCCCCTGTGCCAAGCTTTCCCAATCTA…
