# Supplementary material for: A Mutation in the Srrm4 Gene Causes Alternative Splicing Defects and Deafness in the Bronx Waltzer Mouse
Source: PLoS Genet. 2012 Oct 4;8(10):e1002966. doi: 10.1371/journal.pgen.1002966 (PMC3464207; doi:10.1371/journal.pgen.1002966)
Supplement: Table S2 — Exons showing abnormally low inclusion rates in the vestibular macula of bv/bv mice. (XLS) [file pgen.1002966.s013.xls]

## Sheet: Table S2
Gene symbol	NCBI Gene ID#	Upstream intron sequence (100 bp segment)	Alternative exon/ alternative acceptor site for splicing	Downstream intron (100 bp segment)
6330403A02Rik	381310	CCCCATTCTACATGCCCAGTGCTTTGCCTTGTGTTCAGATGTGTTCAGACTGTCTTCTCTCTCCTCTTCCTTCTGCTGCCTTGAATCTCTGCTGCTGCAG	TCTCCCAAG	GTGAGTCTGTTGGTAGATACACAACCTCTCTCCTGCACAGATATCCCACCTTCTTCAGTGGTTAGTTGTTGGTGGCACTTTTAGCTTTTCTGTGGAAAAGAG
Add1	11518	CTATAAGAGTGGCTTGGCCTTTCTTCTTATGTAACCCAATGGCTGTGATTGAATGCATAGATTCTCTACTTGTGCTTTCTTTCTTGTGGCCGCCTTACAG	CAGGAGACGGATGTGCTAAAGAGTACCTGTTACCCTA	GTAAGTACCCGCGCCTGCCTCTGCTCTAACCAGGTGCTTGCGCTGTGCCTTGCTTTCCTGCTTCTCTGTTGCTTATGTTTTCTGTATATCGAAATAAAAA
Ap1s2	108012	GATGACACTGTATAGATTCCTACCATTCAACCTAACATTCTAAAGATTCCTGATGTAATTTAATTTTTCTTTTCCTTGTTTTGTGCTGTCTCATAATTAG	GATGCAAAA	GTAAGTTTATTATTGGTTAACAAAATCTTACATTATTTTCATCTATTAAAGTTGCTAGTAATAGCCAAACGTCTGGCCTATATGGTCCTTTTTTATTTTT
Atl2	56298	TAAGAGCCACAAGTCACCATCCCTTGTCAGAGAAGACTTGTGCTATGTTCAGCTAGTCTTGTCTAAAATTTCTTTGCATTTCTCTTTTCTTTTGCTTCAG	AGGAGTCCCAGGAAG	GTGAGAAACTACAAAGTCTGAAATTGTTCTAGTCTTTAACTGTAGCTTTGAGGCATCTGAGTCTCTCTCCTAACACATCACTCCGTGTTTTAG
Atl2	56298	GTGAGAAACTACAAAGTCTGAAATTGTTCTAGTCTTTAACTGTAGCTTTGAGGCATCTGAGTCTCTCTCCTAACACATCACTCCGTGTTTTAG	GTGTTTGCCAAACTGTTTGAAGTCAGTAGACGTCGAAGGGTCCACCGTGCTCTCTCGTCAGCACAGCGACAGAGACTGTCATCCAACAATAACAAGAAGAGAAATTAGACAGGATTTTTAACTTTTTTCTCTATCTGAAGTGTTCACACTTACACATGTAGGACAATAAGCAGGACCGTCTGGGCCGGTCTGCATAATGCTGTATACATACCAGATTTGATGCTGCACATAGGGTATGGATTGCACATCCGTCTCATAGGATTTGTAAATGGTTTGAGTAAGAGGAAAGTAACTTTCGTTGCATTATAAAATGTCTTAACTGCATTGTTTGTAGCATCATAACTTTTTCTTTCTTTTTCTTTTTTCTTTGTTCTTTTGGGAGAAGCATCTTTTTATTTC…	NO DOWNSTREAM INTRON (last exon is alternatively spliced)
Bbs9	319845	AACAGATGTGTATCAAACTTGTGTTGGAGCTTTGCCATAGATAATTAGTTTGTGTTCTTTCTCTCTCCACTCTCTCTTTTGCATTGCTTCTAATGGATAG	ATCGAAATCCTGATG	GTAAGTTAAATGAAAGGGAAAAATGAATTTCCAGGATAAAATTTATTGTTAAACTCAATGGGCGTTATAGCACAAATGAACTCATTACATATGCTTACGT
C230096C10Rik	230866	TTGAGGGCATCTTTTGGATCGGGTACACAGCTAGTGTTGTGTATTTTCTTAAGCTGAGAATTAACTTAACTTTACTGTCTATTTCTGCTGCTGGACCCAG	CGATTCAAG	GTAAATCTTGCTTTTGCTGCCTGTTACGTCTTGTGTGCCCACACGGCTAGCATTTGGTTGGCTGTTTTTCTGACTTGCAGGCACTGTGTATGTGTGGATT
Cacna1b	12287	GTCTGCTTCCTCCCCTGCCCGCTCCCTGCTCTACCCCTCCTGCCGTGTGCCTCTTCTGTGGACCACCCCACTATGCCTGGCCTCTGGAACGGGTTTCCAG	TGGGCGCATCAGTTACAATGACATGTTTGAGATGCTGAAACACATGTCCCCACCTCTGGGGTTGGGGAAGAAATGCCCGGCTCGAGTTGCATACAAG	GTAGACCTTGACCCTGCACTGATCCTGCATCTAACCCAGGAGCTGTCTGTGCTTGGCTGGGCCCACCTGGCCCTCATTAAGCCCACAGAGCATTCATGGG
Cacna1d	12289	CCCCGCTCCAGAAGACAGGCTGGTATCTGCGCGTCTAATGCTTTTGGGAATGTCTAACTCTTCTTCTCCCTCCTTCCCATGGTATGCCTTCCCTGGATAG	AACCCGCTATTACGAGACTTACATTAG	GTAGGTGCTTGCCGCTTCTGTCTTTGTCTGGAAACTGTGCTGTCCTGTTACCCACTACATTTGCTCAGTGCCAAGCCATCAAAGCATTTGTTCTCGAAAT
Cacnb1	12295	TGCCCCTTCTCCTGTCCTGGCTCCTTCCTGGCCCTCTACCCCTGCCTGGTGCCTTCCCCTCTCTCCTTCCCTTCCCCTTCCTGGCAATCTCTGGACCCAG	CCAAACAGAAGCAGAAATCG	GTGAGTATGGCAGCTTTCTGTGTCTGCCCCACTGGGGATGAGCTGGGGAGGGGCTTCTAACACCTGTTTCCAGATCTTTCTCCCTTTACCCTCCTTCCTG
Cacnb2	12296	GCACTGCGTCACACTTCTGGTCCTGTTATGTCTGCGTCCTTTGACAAGTCAATAACATGCATGCTCTGTTATTCTTTGTTTCTTTTCCATGCTGCTGTAG	CAAAGCAGAAGCAGAAGTCG	GTAAGTTGACATTGACATGCCCGTGTTTCTCCTGCCAACGGCATCATTAGCATCAATCCACTTGGTTTTATTAAGTGCAGTCTTCCTGGCCCTAAGACAG
Cadps (exon 12)	27062	ACTGTAGCTGCTAGGTTAGAACTCCTGTCTGCTTTCCTGAGCCTTGTTGCTAGTCTTTATGTTATTCTGGTTTGTTCCTTCTTACCCTGCTAACTTCTAG	CTGGACTGAAGG	GTAAGTGCTCCCCCATAGCTAGCACAGCTCAGATAATCTGACTCGATTATCTGACACCTGCGATGTGCTTCCTCTCTCCTTTTCAACCTCCCTCATGTCT
Cadps (exon 19)	27062	ATTTTCCCTTGGGCTAATGTAACGTTTTCCTCTAACCTATGACCTTGAACCTCTTTACCTCTGACCTAAGCCTCTTGCATGCCCAAATCCTCTTTTGTAG	GGAAAAAGAGAGAAATGTATGAGCATCCTGTCTTCTGCTTGGCCTCCCAAGTGATGGATTTAACCATTC	GTGAGTACCCACCCCCTCCTCGCCATGCTGCCTTCACTCTCTCTGTTCCATTATTTCAAGAAACTCAGATCCAAACCAACTCACTCTCCTTGCTTCAAGT
Cask	12361	GTGCTTGTGGATTATCTAAAGGACCCAACTATGGCTTAATGACCTGCTTGCTCTAAAATCATAACGTTTGTCCTTTGTCCATATGCTGCCTTCCTCCTAG	GACTTCTAGCAGCAGAAA	GTAGGTATCCCTTTGTTTTCCTCTAAGGTTTATCTTTATGCAAAAGTGTTTGGCTCTGCATGGTTCATAATTGGCTTGACTTTTTCCATGGCTGCTTGTG
Dopey1	320615	ATATTTTAGCATTTAGTGAACAACAGTATTAAGGCTTCCATTTTAATTACTTTTGTGATTTATTCCCATGGAGGTTTTGATAACAACGGTGCTATCATAG	GACCAAGGAGCACACGACACAGTAATCCTGAAGAACACGCCACTTACTATTTTACAACCTTTTCAAAAGAATTGTTAGTCCAG	GTAACAGCTGTTTTCATTATTCTTTGCTTATCTTACATTGAAAAAGCCTAAGACAAACTCTTGCTTTAACTAAATTCATAATTGAAGAAGTCAAGACAAG
Dtna	13527	GCATTTTGGTATTTCAGCCTGTGTGCTTAACTATCCTGTACTCGTAAATGTTGTCGTGATTAACAGTATCTCTTCTGTTCCACTTCCTTGCTGCCAAAAG	TGATACTTG	GTAAGTGATGAACACCCCCACACATACTTACATAAATTAGCAATCCCAATGGTAAGTAGTTACGAGACTGAAAATGAGTGGACCACATAAGGCTACTTGG
Dync1i2	13427	TTGTAAATAGCGTGCTAGTTAGCTGTTTATGGAGTGCATTTGCTTGACTAACTTCTGACCTTTTTTACTAATGCTTCATGGTTGCCCTACAACCATTTAG	GACGCTGCATTGGGATACAGATCCATCAGTTCTTCAGCTTCACTCAGATTCCGATTTGGG	GTATTGCATAGATTTATTACATTCCCTCTTTAATAATTAATTTCTTTTTTGTGAAACTGTCCTAATATTACTTTGCCGTAGTTTCTAACATTGTGTCTAG
Erc2	238988	CTGTGCAAATGCACTGGATTTGCTGAGCTAATGCTGTTTTTCTGGATCTTTCCTTCTTTCCTTGTCTGTGCGGCAATGCCACCCCACCTTTGCAATGTAG	CAAGCTGAACAGTTGTTCAATCAGATGTACAATCCA	GTAAGTCATTTCTGAAAGTTCCCGCTGTAACATATGAAAGCATGAGGATCCCCTAAGCCCATGTCCAAGTGTGCCACACTGGGGAAGCTTCCAAAATACC
Ergic3	66366	TGTCAGTCCTCCCTCCTCCCATGGATCTTGCTCCATAGATCTCACTGTGAAGCTCTGAATCTTTGTTCTCTTCCTCCTCTCTCCTTCCCCCATGCTGCAG	TCCATGCTGTGGAGA	GTAAGTGGCCCTGCCCCCAGGGAGGCCAAGCCCCCACTTCTGAGGCAGCCTGCCCTCCTGGAATGGGGAGGTTTGGATGGGTCCGGGATGTATCTTTGAG
Fkbp1b	14226	AAGATGGTTTTGGGGGAAATGCCATAGTTATCTTACTTTTTTCTTTTAAATCAAGCTGGGTCCTCTTTCTCCTCTCCCCATCTGCCCCCATCCCTGCTAG	ATGAGCTTGGGGCAGAGGGCGAAGCTGACCTGCACCCCTGATGTGGCCTATGGAGCTACCGGCCACCCCGGTGTCATCCCTCCCAATGCCACCCTCATCTTTGACGTGGAGCTGCTCAGCTTAGAGTGAAGGCAGGAAGGAAATCGAGGTGGCTGGAGATGGCCCCTGCTCTGTCCTAGCCTGCTCTCTCTGCCACTGGGACGGCTCCTCCTATGTAGGGCTCTTGATCAGTGTGCTGACCCCACCGCCCCTCCACATTATCTGTCCTCTCTACCCATCGTGCTCTCTCTGTGTCAGCCATTTAATCATCCCCACACACCTCTGCTTGAGAAAACCTTAGTTCAGATCCAGACATTTCAGACTGCACATTTTGTGTGATGCATGTAGTAGCCATTCCTG…	NO DOWNSTREAM INTRON (last exon is alternatively spliced)
Kcc2	57138	TGCTTATCCTGGACAAGATGGTGGCTGGCTTAGCGGGGTGCCTCTTTTCCTGACCCCTCTCTTTTTCTTTCTCTCTTTGCTTCTCTTTGTGTTTCCTGAAG	GGAGTGGGAAAACTT	GTAAGTGTGCCACCAGCTCCATCGTCTCTCCTAGGTTTCTAGGGTCCCTCCTCCACGGAACCCTCAAGGGGTGTCCCTGGCCATTGCCCAGCTTGGAGTG
Kcnh7	170738	TTTCTGACTGTTTCTACTAAGCTAGTTTGGTGTACTTAACATAATTTTAGTCTTCTTTTTTTATATTTCTCTCTCTTTTACCCTCATGTGCTCAAAACAG	ACAATGGTCGAAATGTCAAAG	GTAATGTATAAACTCAAATTTCACCATCCGGTGCTTAAAGAGCCCTGTATTTGGCATGTTGAGCTGCCTGCTGTATGCCCTGTTGATGCCATATCTCCTT
Kcnq2	16536	GCTGTTGTCAAGTTCCTTGTTTCTATGCATGCCCGGCAACTCGCCTTGAGTTGTTTACGATGTGTTCTGCTGGTGTCTCTCTTCTTGTTTACGCTGCCAG	GATAGATATGATTGTGGGCCCCCCACCCCCTTCAACTCCCCGGCACAAGAAGTACCCTACCAAAGGACCCACGGCCCCTTCGAGAGAGTCACCCCAGTACTCACCTAG	GTTAGGCTGCACTGCCTCCTCCCGCCCTGTCTGTGAATGGCCAGCCCCTTTGCTCTAGGCCGCATGATGGCAGCACCTCCCATTCTTCTTTCCACAAGGC
Kif1b	16561	ACTAAACCTCTTCTTGTCCCTAGAAAGTGTTCTGATTTCCATTTATTCTCGAGGCTTATCCCATGTTCCTTTTCTCTCCTTTAAATGCTTTCGTTTGCAG	GATAACTGCACAAGCAAG	GTACGGTGGGGATGGTCACGCTGAACTAGCTTAGTGATAAGCTCTATGGCTTTAATACTTTCAGAGGATAAATAGGGCATGAGTTAGAATAGAACCTTCC
Lmo7	380928	CCATTTGCAGTTAAACTCAAGTTAAAGACGTCGAGTACTTAGAAGCGAACACCGCTGGAGAGAATGACCCTTTTTAATGTTTGGTTTTTTGGTTTCTTAG	ACTCTTTCAAAAGATCTATGGTGAGAATGG	GTAAGTGTATGGTTCCCATTAAAAATAATCCCTCCTATCTGTTTGTCTCCTCTGTAACTCACCGCACCTCTGTCCTGGCATGTCACTAAATGAGTGCTGT
Madd (exon 21)	228355	GCTGTGTCTGAAACGGAATGAGCATGGGCGGGGTGATTCCTGTCCTTTGACAAGTCTGACTTTCTGTCTTTCTCTCCTGCTTGCATTGCATCTGGGGTAG	AATTGTGGAACAAGCACCAGGAAGTGAAAAAGCAAAAGGCTTTGGAAAAACAGA	GTAAGGAATGAATGCCCCTTCCTGTCCCCCAGTCTCCCATACCTGCCAACTTCCCAGGCCCAAATTGGGGCAGGCTCCCTTTGTCAGCCCCACTCCAAAT
Madd (exon 34)	228355	GATGGGCGGGGTAGCCCAGGCCAGCAGAGGGGCCTTTGGTTGGGTTTGACCATTAAAACTAATGCCTTCCTTTCTCTCCCATGCTTTCTCCTCCGGCCAG	GAGCGGAAG	GTACCTGCCCTTTCTGCTTTCTTCGCTTCTTAGCGCTTTTGACTGTGTGTGTGTGAATTCTTATGTCCTCCCTTTGGGAACTAGGTTTCCTTGGGGAGCA
Mcf2l	17207	CATTTCATCTCGCCAACCTTTCACCTGCCTCCTCCACTCACTCAGCAGTTCTTCAGCTTTCTCTCTACTGTTGTATTTTTGCCTCTTCCTCTTCCTGCAG	CCTCTCCGACCAGTCCTGACAAAAAAGCTAAGCGGCACGAAGTAAAGAGCGACCCGACTCCCTTTGGTTTGCGAG	GTAGCGCTGCAGCCCCTGAACCCCAGCCCAGCATGCTGTCTGGCTGTGCAGGGCACCTAGGATGAAAGCAAGTAGATCAGACGAGCCAGGAGCAGTAGTA
Mef2d	17261	AGCACTCTGCTCTTAGGCAAATAGGGGGACTGGGGTGGCCATATGGGAAGGGCAGGAGCCATAGCCTGAACCTTCCTTTTGGTTTTATTTCTGCTCCCAG	ACTGAGGACCATTTAGATCTG	GTAAGTGCAGCTAAGATGTTAACAGTGTCTTTGAGTTCCAGCTTTGCCCAGTGTTATTCAGTCTGTAGCATGAGTTTATGTACCTGTCTTCTCCCTGTGT
Mfsd6	98682	AGTTGTTTGCCTAGCAGTGACAAGAACACAGATACAAATGTTCCCTTAGCCATAGGTATGTCTGCTTATAGTGTTTGTGTTTTTCATGCGGCTTTGGCAG	TTGCACATAGGAAAGGAGATGAAAG	GTAAGATGTCTATCCTATTCCTTTATGCGTTGGTCCCTGAAGTGGGCTTTTTGAGACATCACCACACATTAGCTGTGTGAAAATATGTATAATGGTTGGA
Mpp7 (exon 12)	75739	CTGAACATGCAGACTATAGCACAGTCTAAAACTGTATTTACTGATGAATCATTTTGAAATGTCTAAATATATGTGTTTTCCCTCCCTTGGCTTTTCTAAG	ATGAGGAAACAGTTGAATGTG	GTAGGTAGAGTTTATTTCAGTTGTTTTCTACTTGAATTTCTCGACCTTCATGGTATTTTGTGTTTGTTTGCTTTTTTCTTTTTTTTAACTGTCTTCTTTT
Mpp7 (exon 13)	75739	GTTTTCTACTTGAATTTCTCGACCTTCATGGTATTTTGTGTTTGTTTGCTTTTTTCTTTTTTTTAACTGTCTTCTTTTTCATTTTCTTTATGCTTCTCAG	AGGAAATTAAAG	GTACATGTATAAAAGTTTCCCCGTGTGGTTAATGACTTTATTTAGTGAGTAGTAGCATAGGATTAAATTAGATATCAAGCAATTGTGGTAGAGTGCTCAT
Mpp7 (exon 14)	75739	ATTACATGACTGCCCTAGTAATGAACTTTTGGCGTCTGTGGCTAGGCTCCTAACCATTCTGCTTTGTTTCCTGACCTGTTGGCTTTTGCCTTCTACCTAG	AAGACACTGGACATGATGGTAACAACAGCGGAACCTACATAG	GTGAGAAGTTGCCGGGAAGAAGATGTCTTTGCTTTCTTCAACATAATTATATTATTTCCTCTTAAATTAGCATGTTTGTATGAGCATGCTCCAATACTCA
Nrcam	319504	GCCCCCTTTTATCTTTAAGGTGCTAACATTCTCCCTACTAACATCTGGTTTTCTCTAATCTTCTTTGCCCACTCCTGTGCTGATGCTGATGGGAATAAAG	CAAAGCTCCTTCATGACT	GTAAGTGTCTTTCTACAAACTACTGGGCAGCGTGGAAAGGGGACCACGCCCATGTTTCTTGAATTAATGGTGTGAAGCAGACAAACAGCATCGTGTTTTG
Nrxn3	18191	CAGACTGCATTTTTTTGTTTCTGTAATGTTAACCAGTTGACTCTACTCTAACTAACCTTTGGTTATTGTTTTCGCTTTTTCTGTTCTTTTGCTAACAAAG	TTGCGTTGACCAAAGCTGACCTGCAAG	GTAGAGAAGGCTCTTGTACCACTTTGGACTGAAAGATGCCCTGTGTGACCCTTGGTATTGTTACATTAGAGGGTTTCTAGCTGTCACACTTCTTAGACAG
Parp6	67287	AATGGAAAGACAGAAGACTGCATCATAAGTGGTATGGATGCCTAATATACAGCCATGGGGGTCCTAGGCTCATATATTCATCCTGGTGTTTCCCTGCAAG	CTGCATGGAGCAGCCTATGGCAAAGGCATCTACCTGAGCCCCATCTCCAGTATTTCCTTTGGATACTCAG	GTAAGCGATACTCTCTGGCTACCTTGACTCTCTTTATAGTGCATCTATTTGTGAACACACGATCTGTGCTGTCTCTTCCCCCATCATGAGTACATGGTCT
Phf21a	192285	TGTAGTCGTTTCTAATGACATTGACATCTTTGCTTCTTTTCTTTCCTCTGGCCTGTGTATTAACCTTCTGTCTGCTACCTCACTTCCCTTTCCATGCTAG	CCAATGAGGAACACTGGCCAAAG	GTATGTAAGATCATTTTCCCCTGTCTTTCCCCCCCTCCTCCCCTTTTGTTCCCTTCTCTTGGTATATAG
Plekha6	240753	GTTCACTGGATAAGACTATCTGGCTCCTGCTAACTCTCTCTTCTGCTCTCACAGTGGCTGCTCTTCTTCTTCCTAATGCTCTGGCTTCTCTCTGCCTCAG	GAACCTGGCCCACCTCGGCCACCCCTCCCCAAAGCCTACGTCCCCCTGGAATCTCCTCCCACCGTCCCTCCACTCCCCAATGAGAGCCGCTTCTGGCCATACCCCAACTCCCCTTCCTGGCATCGAAGTGGCGAGACAGCCAAGGGCCAG	GTACCCAGCATCCTTGGGTTTTGGAGGGTGGGACGGTGCAGTATGGGACAAAGACCCAGGCATGGGGCAGGGTAGAGCCCTGGGGTTGTTTTCCCAATCA
Ppp3cb	19056	TACTGTGATATATTAAGTGATCATTGCCTTTTCTGCTGTACGATATGACCCTTCTCATCTCTCTCATTCATTTTGCATGCCTCTGCTCACTTCTGTACAG	CCACAGTTGAGGCTATTGAGGCTGAAAAAG	GTACGATCAGAGTCCTTGCACTGGGCAGGGATCTGTGGTCTGTGGGTGGGACTCAGAGAATATCCTGTGGGTGTGTCTTATGCCTAGCTCACAAAGATGA
Ptpru	19273	GGTCAGCCTTTAGATTGAGGATGGCCCCTTGACCTGTGTGGTCCCTTCCTCCTGGGAGGGAAGCCTAGTAACACTGCTGTTTCTCTTTGCACGCTGCCAG	GAGGGACCGCTATGCCTACTCTTACTACCC	GTGAGTAGTTCTGACCACCTGGGGCTCCGGGGCCTGCCCTCCCCACCACCATCTTCTTCTCTGGCTTTGTCAATGTCCCTTTCCATGGCTCACTCTCCCT
Rapgef6	192786	TGTTCTGTCTGCATAAATTCTCTGACTCTCAACTGTTGTCTTTTTTTCTGTGCTTTCCTATTCAAATACATGCTTCAATGTTTGTGGCTCTTGCTTACAG	GAAGAAGAGGTGGCGGAGTCTGGG	GTAAGTGGGGAAATGAACAACTGGAATGAAGGTTGTGCATCTCTTAACATGTGCTGCATCCTTTTCATTAATGCACGCAAACCAGATAGCATGCCTTCTA
Rims2 (exon 12)	116838	ATCGTTTTATGTGTTTATTTTTACTTTTGGTCTTTTAGTTCCAGCATATTGTCCTCTTTGGTTTTGTTTTATTGCTTTTTTCTTTAATTTTGCTTACCAG	AGCCAAAGCCTTAGTAGAAGAACAACGCCTTTTGTTCCTAGGGTTCAG	GTAAAGGCTTTGTCTGCCTGATAGAGACTAAAGTTGTGTTTTATCCCTTATTTGTATGTTTGGAAAATGCGTAGTAGGAACACTTTTTTTGGTATGTTGC
Rims2 (exon 18)	116838	CAGTTCTTTTTTTTTTCTCCAAAATCAGTTTGATACATCATGACCAAATAGCAGAAAGGCATTAAAGATCAACTGAGCTGCTTTTTGACTAACATTTCAG	GGATTGTGAAGCAGCAGATAGACAGCCATATCACAGATCCAGATCAACAGAACAACGGCCTCTCCTAGAGCGGACCACCACCCGCTCCAGATCCTCTGAACGTCCTGATACAAACCTCATGAGGTCGATGCCTTCATTAATGACTGGAAGATCTGCCCCTCCTTCACCTGCCTTATCGAG	GTGAAAGATACATTGATCAGACTAATTTCCCTGTCTGCACTACCACACACCATTTTATTTTCCCAACAGCTAAATGGTCTTTTCTATCATTTTTTGGCTG
Sgip1 (exon 9)	73094	GCTCTAAATGAGGTCGTTCTGAGTCTTGAGTGCCTCCTTTTGAGGTGCTTGTCAACTCTCTCACTTTCTCTATTTTTCTTCCCTATGCCTTCGCTTTTAG	AGGAAAAGTCCG	GTAAGAGAAACCATGTCCTTTTCTTATTTTGGACAATTACATGTATTCCACTCATTTTTACCATCTGAATGTATAATGACTATTTAACATTAAAACAAGG
Sgip1 (exon 10)	73094	GGTAGCTGTTTCATTGAAGTCTTCTGTTACCCACGCCTGTTGACTGATCCATCATTCTCTGACTAGGTGTCTGTTCTCTCTTCCTTTTTGCTGATCACAG	AGGCGCAGCCCG	GTAAGAACTCTCAACGTTTTAACCCTTAAATGTGTGTAGAGAAAGTTGCTGCAAAAAGGAGGTGGCCAGGTTGGTTCCCGTTACCTTTGTGATCACCCAG
Sh3glb1 (exon 7)	54673	TTAAATTAAAGCACATTTTTCTGTACTAAGTTGTAGGAAATGTTCAATTCCAACTTTATTTCATGCTGTATATTTCTCTCTAATTTTTAATGCTGGCTAG	ATTTGGGCAGAGGAAGTGACAAAA	GTAAGTAAACCTTAAACGCCTGGATCAGGAACCAAATGTCATTGTCATTGAGTTAATAGACACTAGATGAGCAGATGAGCACCGGCCTGGAGCCACTCAT
Sh3glb1 (exon 6)	54673	GTGCAATGGCTGCCGAGTGTGTGCTTTCTTGTGCAGCAGTGACCCTTGCAGTGTGTTCATGGCTATAACGTGTTCTTTGTCTCTCACCTATGCACTTAAG	CAACTAAACTCCGCCCGCCCTGAAGGAGATAACATTATG	GTAAATTTCTCTTACATGCTCAACTTCCTGCATGTAAAATGGCTGAAGGTTTGTTGGCCTACTGTGTTTTCTACATCTTACATAAAATGCCTTCTCTTGC
Snap91 (exon 15)	20616	GGGAGCCTGCGCCTCTCCCTGCGTGCACACTGGCACAGTCAGAGGTTTCAGCTGGAACTCTTTGTCTCTTCATATGCTGCCACCACCTGGACACCGGTAG	ACCTTTTGGGAGAGG	GTGAGTAAGCCTTTGTTTTTGAACTCCTATGAGAGCCGTCCGCAGCCATCTCTCTTCCTGTGGCCTTAGGAGTCTGGTCTATCTCCTGTCCTTTCCTCCT
Snap91 (exon 22)	20616	GTCACTTATGTGCATGTGTCTGCGTGTGTCACACTTGGATTGCTTAGTCACTTACTATTTGACCCTCTTACTTTCTTGCTGCGTAACGGATAATGGATAG	ATGCGTTTGGAAGTGGTGCTTCTGAAACCCAGCCAGCACCACAGGCTGTTTCTAGTTCATCAGCATCGGCAGATCTACTAGCTG	GTAATTGATTCCATTAAAATGGCATTTTATAAAAGTTAAGTTTGGATATAGTTTTATAAGTAATAGATACTACATAAATTGCAAAATATTTTAAAATTTT
Snap91 (exon 11)	20616	ATTTTGATTTGTCTTCTGCTTATTCTGATTTTAAGAAAAACAAGCTTTAATAGTTAACTCATTTCTTCTCTGTATGTTTGTGCCTACATGGGAACTTAAG	TGAAGG	GTGAGTACCACGCTAAGTTACTGTTTTTTTTTGCATTTGGTAATTACTAAAAATGCAAACAAAACCCACCATATTTGGTATTTGTAATTTTGGAAATTGA
Snx14	244962	TTTAAATCTGATTTTGAATTATAAGGTGAAACATATTTAATATCTGGGCTTTCTCTCTCTCCTCCTCTCCTCGTATAATCTCACATATCTGATATTGCAG	AGGTAGCCTAAGTTTGGATGATTTCCG	GTAAGTCCTGGGCATGTGACTTTTTTTTTTCCAGCATAAATTGTCTGTTTTAATCTAGAGAGTTCACCTCAGGCAACCTAGGTGCAACTAAAAAGGAAAA
Synj1	104015	ATAATGCCATCTCAGGATGTTTTAAGGTAACACAATAAGTTTTAAATGTAACTTGTTGTTTTACTAATGATTCTTTGTTTTCTTCTTGATGCATCCATAG	TTTCTGAACAGACATTACAGTCAG	GTACAGTATAGAAAAATCAATGTATAAATAAAAACAACCTTTTCTTTATTTTTCTAAAGCTGATGTTAAACACACATAGGTGTAATTTCATCATATTACA
Vps13c	320528	AGCTTTGATGTCAGGAAGAATTCTCATATTTTCTTTTCTGTCCTCTTGTCTGCTAACTTGACTTTTATCCTTTTCTCACTAAAATGCTTCCACTGAGAAG	GACGTAAGCGTAAAAAGCACAAAAAACATTTTAAGAAACGTTTTAAAGGTCTTGATCGCTCCAAAG	GTAGGTACAAGCAGTTCTCTACCTGTGCTGTTTATACACCTTGATTTCTGTCTAAGAAGGTAAAATGAACATTAGTGTGCAGCTTAAACATAAAACTAAA
Wdr35	74682	TTTTCTTAATATCACTCATGATTGTTTGGATATAAGCCATTGCTACTGAATTAATTGCGTTTTTCTGAATTTCTCATACCATTCATATATTGCTTCAAAG	GAGGAGAATGAAATGGAGACATTTGGTGCAACG	GTAACAAACTACTTTGGCTTCTGCGTGGCTGGGATAGATGGGGAGGTGTGTGTTAAGGTGCTATAGCATCTGGGCGTTTAGACGTGTAAATGATGGAAGT
