# Supplementary material for: A Mutation in the Srrm4 Gene Causes Alternative Splicing Defects and Deafness in the Bronx Waltzer Mouse
Source: PLoS Genet. 2012 Oct 4;8(10):e1002966. doi: 10.1371/journal.pgen.1002966 (PMC3464207; doi:10.1371/journal.pgen.1002966)
Supplement: Table S4 — Primers used for the amplification of transcripts encoded by candidate genes at the bv locus. (XLS) [file pgen.1002966.s015.xls]

## Sheet: Table S4
Tested Gene	Forward Primer (5' to 3')	Reverse Primer (5' to 3')
Ccdc64 (Part A)	CCCGCCTTGCAGCCTGGCG	CCACTCCCCTTCTCGATTCTC
Ccdc64 (Part B)	ACCAGCACGTCCCTGCTGTCA	TTCAGACTGCCACTAGTCCTCC
Ccdc64 (Part C)	GACAAGCTAGAGCACCTAGAAC	TCGGCCTCCATGCTCTGCTC
Dynll1	CGGCTGGCCTCTGCTCCAC	GTTTTTGGATGGATCACTGGGTG
Tchp (Part A)	CGACCCTTCTCCGCGAACTTC	CTCCTCCAGCCTTTCCAGCTC
Tchp (Part B)	GCAGATGGAGGAGCTGAAGCAG	GGAGCGGTAGTGAGTCGGTTTG
Hspb8	GACCTTTGGGTAGGTGGCTCTG	ACCCTCAAATCAGAGAGTCCCTG
Triap1	GTCACCGCAGCTGCCATCAC	ACAGAATCCAGAAGCCTCTCAC
Mlec	GAGGACGAGGGTCGGCAGGG	GATTACAGAAACCAAAGTGTCTGG
BC057022	TGCCCTTCGTCCGACTGCCTG	CCTGTGCTATGGCCTGGCAAC
Unc119B	CTGAGGTGGCGGCCATCTTGG	TGCTCGTGGTGGCGGCAGAG
Cit (Part A)	CAGCCTGCAACCATGGTAACAC	CCGATGTTTCTCCTCCAGCTC
Cit (Part B)	GAGACCATGGAGCGTAGAGAG	ACTCGGTGATCCGCTGATCGG
Cit (Part C)	AGAAGGAGCGCCAGTGGGAG	AGTGAAGTGTGTGGCATATTCAG
Cit (Part D)	GTGTCTGGATACTGTGCACTTTG	CACAATGGAGACAGGGAAGCTG
Cit (Part E)	CTATGAGATCGACATGAAGCAG	CTGCAGACTGAGATGAGGAGG
Tmem233	AAGTCTCATCTCCCTTGAGCC	GGATCCATTCCTCAGAAACTTC
Prkab1	AGAGGGCGTGACTCGCGATC	CTTCAAGGAGGACTAGGGTGG
Srrm4	AGGGCGTGTCATCGGGTTTG	CTGGGCAGGAGGGTACTTCTATAC
