# Supplementary material for: A Mutation in the Srrm4 Gene Causes Alternative Splicing Defects and Deafness in the Bronx Waltzer Mouse
Source: PLoS Genet. 2012 Oct 4;8(10):e1002966. doi: 10.1371/journal.pgen.1002966 (PMC3464207; doi:10.1371/journal.pgen.1002966)
Supplement: Table S5 — Primers used for the production of expression constructs. (XLS) [file pgen.1002966.s016.xls]

## Sheet: Table S5
PCR product	Forward Primer (5' to 3')	Reverse Primer (5' to 3')
mouse Myo7a promoter	AAGCTTGAATTCTACTGCCGCTCTAGAGGGATC	GCTAGCCATGCTTCTACGTCAGCACACC
mouse Srrm4 (wt) coding sequence	TCTAGAGCCACCATGGCTAGCCTGCAGCAGGG	GCGGCCGCTTAGCGCCTCGTGCTGGCATAG
mouse Srrm4 (bv) coding sequence	TCTAGAGCCACCATGGCTAGCCTGCAGCAGGG	GCGGCCGCTCACCTGGTTATCCTCCGAGCCTCCAG
zebrafish Srrm4 (wt) coding sequence	GGATCCGCCACCATGGCTGGCGTACTTTTGGG	CTCGAGTCAGCGTCGGGCTCTGCTGTAG
zebrafish Srrm4 (bv) coding sequence	GGATCCGCCACCATGGCTGGCGTACTTTTGGG	CTCGAGTCACCTTGTGATTCTGCGGGCTTCCAG
Add1 (minigene)	AGTCCTCTGAGAGTGCTGTATGTG	GCAGGTCACTGAGAGACTGGTC
Bbs9 (minigene)	AGCATATTTCCACTGGAGTCATTC	GCACACTGCCCTTCATAGCAAG
Cacna1d (minigene)	GACAGGGGTTGGTGAATGTC	GCCTGGTTTTCAGGATGTCTG
Dtna (minigene)	GAGTCGGGGGATTTTATGTACGTG	GCCTTATGTGGTCCACTCATTTTC
Dync1i2 (minigene)	GCTGTGGGCAAGATTAGAATATG	GAATTTTGTCACTTAAGTAGGG
Ergic3 (minigene)	GCCCATACACAGAGCTCCAG	GTCTCAAGGGGGTCCTGAAG
Kif1b (minigene)	TGTTTCTGCAGTGCATGTGTAC	GAAGGTTCTATTCTAACTCATGCC
Mef2d (minigene)	GGTCTGGGAGGTGGGAATAAAAG	GGCCTCAAAGGGCCGTGAATAG
Nrcam (minigene)	GCATGTGCATCGTGTTGTCGG	GTTAGTAGAATAGCAGCAGGTTGG
Sh3glb1 (minigene)	GCACGAGACTGTAGGTTCTCTATG	GTACGGAACTGCTGTTAGTAG
Snx14 (minigene)	GATACATCGTAGGCACAGGCATG	GGGTTACAGAGAGAAGTCAGG
Vps13c (minigene)	GCAGCTTGTCTGCAAGGAACAAG	GAGATGGCAAGGGTATGAATGTG
