# Supplementary material for: A Mutation in the Srrm4 Gene Causes Alternative Splicing Defects and Deafness in the Bronx Waltzer Mouse
Source: PLoS Genet. 2012 Oct 4;8(10):e1002966. doi: 10.1371/journal.pgen.1002966 (PMC3464207; doi:10.1371/journal.pgen.1002966)
Supplement: Table S6 — Inclusion rates of alternative exons in the vestibular macula (vm), cerebellum, and neocortex of bv/+ and bv/bv mice in percentage. (XLS) [file pgen.1002966.s017.xls]

## Sheet: Table S6
Gene Symbol	NCBI Gene ID#	bv/+ (vm)	bv/bv (vm)	bv/+ (cerebellum)	bv/bv (cerebellum)	bv/+ (neocortex)	bv/bv (neocortex)
4632411B12Rik (ex. 15)	226976	not tested	not tested	82.9	83.1	not tested	not tested
6330403A02Rik (ex. 3)	381310	14.5	0	94.1	90	not tested	not tested
Add1 (ex.15)	11518	26.6	2.3	49.7	51.9	not tested	not tested
Ap1s2 (ex. 5)	108012	75.6	8	88.52	86.24	81.1	82.1
Atl2 (ex. 14)	56298	46.7	0	not tested	not tested	not tested	not tested
Atl2 (ex. 13)	56298	42	0	not tested	not tested	not tested	not tested
Atp13a4 (ex. 19)	224079	not tested	not tested	97	99.2	not tested	not tested
Bbs9 (ex.15)	319845	29.7	0	89.3	88.8	not tested	not tested
C230096C10Rik (ex.14)	230866	22	0	72.8	70.7	not tested	not tested
Cacna1b (ex. 38)	12287	45.2	0	not tested	not tested	not tested	not tested
Cacna1d (ex. 41)	12289	85.4	26	100	100	not tested	not tested
Cacnb1 (ex. 7)	12295	16.2	0	not tested	not tested	not tested	not tested
Cacnb2 (ex. 7)	12296	62	27	40.1	39.2	22.8	23.8
Cadps (ex. 12)	27062	30.3	0	50	43.7	not tested	not tested
Cadps (ex. 19)	27062	17.2	0	not tested	not tested	not tested	not tested
Cask (ex. 11)	12361	11.5	0	not tested	not tested	not tested	not tested
Cenpt (ex. 2)	320394	not tested	not tested	30.6	31	not tested	not tested
Clasp2 (ex. 25)	76499	not tested	not tested	not tested	not tested	69.2	67.2
Daam1 (ex. 16)	208846	not tested	not tested	not tested	not tested	88.3	80.1
Diablo (ex. 5)	66593	not tested	not tested	52.7	49.4	not tested	not tested
Dopey1 (ex. 8)	320615	18.8	0.2	67.7	83.2	not tested	not tested
Dtna (ex. 11)	13527	64.2	0	60.8	58.4	59.3	54.4
Dync1i2 (ex. 7)	13427	29.6	2.6	70.3	70.8	71.4	72.9
Erc2 (CAST1) (ex. 12)	238988	45.8	0	not tested	not tested	not tested	not tested
Ergic3 (ex. 8)	66366	8.2	0	60.7	69	not tested	not tested
Fancl (ex.2-5)	67030	not tested	not tested	72.5	64.1	not tested	not tested
Fastk (ex. 3)	66587	not tested	not tested	88.6	80.6	not tested	not tested
Fkbp1b (ex. 4)	14226	96.8	64	not tested	not tested	not tested	not tested
Kcc2 (ex. 24)	57138	7.2	0	not tested	not tested	not tested	not tested
Kcnh7 (ex. 5)	170738	13.3	0	91.8	80.6	not tested	not tested
Kcnq2 (ex. 16)	16536	100	0	not tested	not tested	not tested	not tested
Kif1b (ex. 10)	16561	22.1	0	79.2	78.5	79.5	82.1
Lmo7 (ex. 11)	380928	72.3	48.1	not tested	not tested	not tested	not tested
Madd (ex. 21)	228355	39.1	25.8	66.8	63.5	not tested	not tested
Madd (ex. 34)	228355	9.1	0	not tested	not tested	not tested	not tested
Mboat2 (ex. 5)	67216	not tested	not tested	57.6	61.4	not tested	not tested
Mcf2l (ex. 29)	17207	20.6	2.2	not tested	not tested	not tested	not tested
Mef2d (ex. 8)	17261	25	4.3	88.7	89.8	92.9	94
Mfsd6 (ex. 7)	98682	41.5	0	not tested	not tested	not tested	not tested
Mpp7(ex.12,13,14)	75739	24.6	0	not tested	not tested	not tested	not tested
Nlrc3 (ex. 2, 3, 4)	268857	not tested	not tested	29.1	35	not tested	not tested
nPTB (Ptbp2) (ex. 10)	56195	40	37	90.2	94.2	not tested	not tested
NrCAM (ex. 5)	319504	29.8	5.2	79.2	78.5	69.4	65.1
Nrxn3 (ex. 15)	18191	13.9	1.5	not tested	not tested	not tested	not tested
Nubpl (ex. 4)	26425	not tested	not tested	8.2	12	not tested	not tested
Parp6 (ex. 20)	67287	69	0	not tested	not tested	not tested	not tested
Peg3 (ex. 7)	18616	not tested	not tested	19.5	13.7	not tested	not tested
Phf21a/Bhc80 (ex. 15)	192285	30.5	0	62.5	61.9	62.3	61.9
Plekha6 (ex. 19)	240753	27.4	0	not tested	not tested	not tested	not tested
Ppp3cb (ex. 13)	19056	81.3	50.4	64.7	72	not tested	not tested
Ptpu (ex. 15)	19273	31.7	0	not tested	not tested	not tested	not tested
Rapgef6 (ex. 23)	192786	20.1	7.6	not tested	not tested	not tested	not tested
Rest (Nrsf) (ex. 4)	19712	20.1	2.9	5.3	4.2	not tested	not tested
Rims2 (ex. 12)	116838	37.3	14.6	23.1	20.6	not tested	not tested
Rims2 (ex. 18)	116838	41.6	17.4	not tested	not tested	not tested	not tested
Rufy2 (ex. 8)	70432	not tested	not tested	95	94.5	not tested	not tested
Sgip1 (ex. 9, 10)	73094	18.5	0	not tested	not tested	not tested	not tested
Sh3glb1(ex. 6)	54673	32.4	0.6	41.4	42.3	not tested	not tested
Sh3glb1(ex. 7)	54673	2.8	0	12.99	12.19	not tested	not tested
Snap91 (ex. 11)	20616	100	37.6	not tested	not tested	not tested	not tested
Snap91 (ex. 15)	20616	94.7	41	97	90.7	not tested	not tested
Snap91 (ex. 22)	20616	82.1	40.6	96.7	94.7	not tested	not tested
Snx14 (ex. 16)	244962	36.3	10	77	72.9	not tested	not tested
Sorbs1 (ex. 7)	20411	not tested	not tested	45	39.1	not tested	not tested
Srrt (ex. 3)	83701	not tested	not tested	92.8	90.6	not tested	not tested
Stx3 (ex. 10)	20908	not tested	not tested	42.8	51	not tested	not tested
Susd3 (ex. 2)	66329	not tested	not tested	100	100	not tested	not tested
Synj1 (ex. 13)	104015	48.1	7.8	84	88.1	not tested	not tested
Vps13c (ex. 7)	320528	16.2	1.9	87.1	75.8	not tested	not tested
Wdr35 (ex. 11)	74682	49.1	9.6	83.1	92.8	not tested	not tested
