# Supplementary material for: A Mutation in the Srrm4 Gene Causes Alternative Splicing Defects and Deafness in the Bronx Waltzer Mouse
Source: PLoS Genet. 2012 Oct 4;8(10):e1002966. doi: 10.1371/journal.pgen.1002966 (PMC3464207; doi:10.1371/journal.pgen.1002966)
Supplement: Table S7 — Primers used for the RT-PCR validation of microarray data. (XLS) [file pgen.1002966.s018.xls]

## Sheet: Table S7
Gene Symbol	NCBI Gene ID#	Forward Primer (5' to 3')	Reverse Primer (5' to 3')
4632411B12Rik	226976	TGCTGACCCACAGACAAGCC	AAGCTGGACCCGAAGCTCTTC
6330403A02Rik	381310	ATGGACATGGTCATCCTTGCC	CCTGTAGGCTCACAGCTGTTG
Add1	11518	ACACTCCTCCCAGTACTCCTGTC	CATCACTGTCGTCCCTGGATGTC
Ap1s2	108012	CAATTGAGCAGGCCGATCTCC	CAAGAACACTACGTGGGGTTTC
Atl2	56298	CAGATTGCTGAAACACTGTGGG	CTGACGAGAGAGCACGGTGG
Atp13a4	224079	TAGAAGAGCTCATCTCTGCCC	AGCTTCCGTCTCTGCCATTTTC
Bbs9	319845	CGAGTTAGAAGGAAATGCTGTTG	AGGCAAATCAGTTTCAGAGGAAG
C230096C10Rik	230866	GGAGAATTTGGCAAGAAGGCAG	TGGGACGACAGGCGTTTCAGG
Cacna1b	12287	GCCTCACCACTTAGACGAATTC	TAAAGTGCACCGTCATGTCCTC
Cacna1b	12287	GCCTCACCACTTAGACGAATTC	TGTTTCAGCATCTCAAACATGTC
Cacna1d	12289	CATTACTCCTGCAAGCATGATC	CCGTGTATCTCAGGATCTTCAC
Cacnb1	12295	GTTCCAGTCTGGGAGATGTGG	GATGATGGGCCTCATGGAAGG
Cacnb2	12296	ATCCAGTTTGGGTGACATAGTG	ACCACTGGTCGCATGGAAGG
Cadps (exon 12)	27062	AATGTGCCTCAGCTGGATGCC	CATCCATGCCATGCTTCTGAG
Cadps (exon 19)	27062	TACTCACGCCTATCTGAGTATG	GGGAGTGATTAAGCGGCCTAC
Cask	12361	CAGATTTCTCCGAAGACCCTAC	CTCTTCCAGGCTGTCCAGCAC
Cenpt	320394	TGCTGGAGACGGCGGATTCG	AGCAGAGTCCGGGGTGTCTG
Clasp2	76499	TGGAGGAGGCAGTAGCTGATG	GAGAGCTATAGGAGCGTTCTG
Daam1	208846	GGATGGAACAGTATGGACTGAAA	GGAACTCAGTGTGTCATCAATGG
Diablo	66593	GTGTGGCAGGTAATTATAGGAG	ACCGCTGTCATCCAAGTGGTC
Dopey1	320615	GACCAGATATGATCAGGATCTTG	AGTTCAGGTTTGTCCAATAAACTG
Dtna	13527	CCACTCAACTTGGCTCACATCG	CGTTCATGCTGGTTACAGGTCTC
Dync1i2	13427	GAAGCCAGGATTCTGGAGATGG	GTGTATGTGACGATTTCTCGAGGG
Erc2 (CAST1)	238988	GAGGAATGTAACAAACTGGAGG	TCAAGCTGTTTTAGTCGGTCTG
Ergic3	66366	AGCTTCCAACAGTCTCATGTGC	CAAGGCCAAAGCTCTGCAAGTC
Fancl	67030	CGCTGCTACTTCCTCAGAACC	GAAGGAACTCTCCACACATGC
Fastk	66587	CCTTTGACGTTCACACCATCC	CAGGACCAACTTCTGTACCAC
Fkbp1b	14226	AAAGGCTTTGAAGAAGGCACTG	AGGGGTGCAGGTCAGCTTCG
Kcc2	57138	GGCATCAAGGACTTCTTCAGC	ACCTCGTTCAGCCGCACAGC
Kcnh7	170738	AGAGATCGACATGCCAGTGAAG	ATGTGGATCCCAGCAGGCTTG
Kcnq2	16536	GGCTGGACACTTGGATATGTTG	ACGTGGGACTACTAGTGACAG
Kcnq2	16536	GGCTGGACACTTGGATATGTTG	CTGGTACTGGCCCTGTTCTG
Kif1b	16561	CAAAGTCATTTCGGCCTTGGCAG	GAGCCAAGTAAGTACAGAATCCC
Lmo7	380928	GAGGATAACAGGAGGAGCTGG	TGCGCTGACATCGCTCATGG
Madd (exon 21)	228355	CAAGTGCTACAGGAAAGGGTC	AGGTCAAAGACAGGCTTGATGC
Madd (exon 34)	228355	CAATCTCAAGTTCATGCACAACC	ACGCCTCGAACTGTATTGCAC
Mboat2	67216	CGTGCAACTGCCCATCGATC	CTCTGCGACGGAGTCAGTTC
Mcf2l	17207	GAAGGCTACGTGAGCTCATCG	GAGTGGGATGTTTTGCTCCAG
Mef2d	17261	CAGGGAGGCAAAGGGTTAATG	GAGTGGGTAGACTGGGAGAC
Mfsd6	98682	CCGTGCTTCTGAGATACAACC	CACGCTGGGCTCCACCAGC
Mpp7	75739	AGCCTCTGAAACTTTCCAACAC	CTGCTAAGACGGAAACTTCTTC
Nlrc3	268857	TCACTGGAGCAGAGCTGTGC	GTTACCAATCTGATTCTCAGCC
nPTB (Ptbp2)	56195	CTCTCAGTCCTTTGGCTATTCC	CAGAATCTTCACGCGCTGCAC
Nrcam	319504	GATGATCAGCGCGCTGGATG	CTGTTGAGTGATGGTTGGAGG
Nrxn3	18191	GATCTCATCAACGATGCTCTCC	CACTGCTGCATGCAAACTCCC
Nubp1	26425	GCGCTGGCAGCAAATGATTCG	CTCTCAGGTTCATCATCTTTGG
Parp6	67287	ACGGAAGCACCTTTGCTTTCC	TATCTCTGGACCAGCTCATCC
Peg3	18616	CTTCCTGTGATGTCAAGACCAC	CCACAACATTCTGGTATGACTC
Phf21a	192285	CACTTACCTTAACAGCACAATGC	CCACTTTTTCTGCAAACACTGC
Plekha6	240753	TCTGCCAGCCTTACCAGTCC	CTCTGCCTCCACCTCTTGTC
Ppp3cb	19056	GGAGTGTTGGCTGGAGGACG	ATGTGGTGGAGAGAATCCTCG
Ptpru	19273	GCCATCATTGTCATCATCCGC	ACTCATCATGTGAGTCTTCTCC
Rapgef6	192786	CTGCCAACATGGACCCTGCC	CCTCCCTGGACATCTAGCATG
Rest (Nrsf)	19712	ACTCATCTAACGCGACACATGC	GCCACATAATTGCACTGATCAC
Rims2 (exon 12)	116838	ATGAGTCCTGGCATGCTGAGG	CCTGGAAGGGAGATCCTTTGC
Rims2 (exon 18)	116838	ATGGATAGACACCGTGTCATGG	TTGATGGGCTTGTCTGGACAG
Rufy2	70432	TTGAAGAGCTAAACAGACAACTC	GATCAGCTCATTTTCACTACGC
Sgip1	73094	TCAATAGGCAACATCGCACTTTC	GGATAAGTTCCTTTTAATTGCACC
Sh3glb1	54673	GCAGGAGTCGGGTAATCTCTG	AGAGACTGGATTTGGATGCTGC
Snap91 (exon 11)	20616	ACCCTAGAAGGAAAGAAACCTG	CTTACTTAGTGGAGAGGGAGC
Snap91 (exon 15)	20616	CACCTGTAGTGCCTCCTTCTG	GGTCTGAAATCGGTGCTTCAC
Snap91 (exon 22)	20616	GGGTGTCATAGACCTTTTTGGG	AGCAGGTTATTCTGAGCTGGAG
Snx14	244962	CAGAATCGCCCACACGCAATTC	GCTGATTCCAAACGATTCTCCTC
Sorbs1	20411	CAAGCAGCAGCCCTGTGAGC	CGTTGCCATTGGTATCTGCAC
Srrt	83701	AAAGGGATGAAAGACGGCGAG	GTGGTATGGGTCAGAGCTGTG
Stx3	20908	AGCATCAAGGAGCTCCATGAC	CTTCACTCTGATACTTGACCGC
Stx3	20908	AGCATCAAGGAGCTCCATGAC	TGCCTTCTCCACATGGTCCAC
Susd3	66329	AACGCCTGTCCCAGTGAACC	GATCACTGCCACCTTAAAGCC
Synj1	104015	AAGCCCGAGCGCTTCTAACTAC	CGTTCACATTCCAGGTGCCAAC
Vps13c	320528	AGCCCTTCAGAAAGCAGCAGAG	GTATCCTTTTTTGCTTCTTTGGGC
Wdr35	74682	GTGTGGAGATTTCTGCATTTTGG	GTGTGCCAATAGAATTGCAAAGG
